# Supplementary material for: Rab4A-directed endosome traffic shapes pro-inflammatory mitochondrial metabolism in T cells via mitophagy, CD98 expression, and kynurenine-sensitive mTOR activation
Source: Nat Commun. 2024 Mar 22;15:2598. doi: 10.1038/s41467-024-46441-2 (PMC10960037; doi:10.1038/s41467-024-46441-2)
Supplement: Supplementary file 4 — Source Data [file 41467_2024_46441_MOESM4_ESM.xlsx]

## Sheet: Figure 1A
ANA (female)															ANA (male)
B6	B6/Rab4AQ72L	B6/Rab4AQ72L-KO	B6.TC	B6.TC/Rab4AQ72L	B6.TC/Rab4AQ72L-KO										B6	B6/Rab4AQ72L	B6/Rab4AQ72L-KO	B6.TC	B6.TC/Rab4AQ72L	B6.TC/Rab4AQ72L-KO
1.2443	1.38762	0.76873	1.75244	2.07166	1.59609										2.32258	2.98387	3.32258	3.85484	8.03226	7.01613
0.7557	1.22476	1.47231	2.06515	2.14332	1.34202										1.35484	3.06452	3.1129	5.8871	7.90323	4.30645
0.871001	1.34202	0.957655	1.97491	1.89576	1.7329										2.24193	5.04839	5	3.32258	5.30645	3.79032
1.16409	1.56352	1.31596	2.7208	1.49186	1.45928										1.8871	3.56452	6.16129	3.51613	6.95161	5.77419
1.23013	1.07492	0.85342	2.61908	1.60261	1.61563										1.74194	3.6129	0.983871	5.35484	5.08064	5.95161
	0.925081	2.0456	1.61892	1.96743	1.73941										1.16129	1.80645	0.725807	6.27419	6.06452	5.69355
	1.45277		0.610272	2.26059	2.18892										0.354839	1	3.20968	4.35484	5.62903	5.96774
	0.762215			3.08143	0.892508										0.403226	0.935484	5.19355		4.41936	1.70968
	0.690554			2.26059	0.703583										0.612903		3.62903		6.8871	4.27419
	0.794788			2.22801	1.41368										1.46774		1.14516		5.80645
	1.73941			2.46905	1.9088										0.290323				6.74193
	0.651466			1.57003	0.710098										0.435484				6.83871
	1.18567			1.60912											0.548387				3.08065
				1.57003											0.112903				3.54839
				1.96743											0.0645161
				2.63192
				3.25733
				2.61238
				2
				2.39088
				1.87622
				2.38436
Numbers of mice per group
5	13	6	7	22	12										15	8	10	7	14	9
Two-way ANOVA															Two-way ANOVA
Source of Variation	% of total variation	P value													Source of Variation	% of total variation	P value
Interaction	6.93	0.0225													Interaction	3.09	0.0917
Column Factor	4.07	0.1016													Column Factor	7.91	0.0031
Row Factor	23.47	< 0.0001													Row Factor	36.72	< 0.0001
Šídák's multiple comparisons test	Predicted (LS) mean diff.	95.00% CI of diff.	Below threshold?	Summary	Adjusted P Value										Šídák's multiple comparisons test	Predicted (LS) mean diff.	95.00% CI of diff.	Below threshold?	Summary	Adjusted P Value
B6:WT vs. B6:Rab4AQ72L	-0.08502	-0.7931 to 0.6231	No	ns	>0.9999										B6:WT vs. B6:Rab4AQ72L	-1.752	-3.515 to 0.01056	No	ns	0.0524
B6:WT vs. B6:Rab4AQ72L-KO	-0.1826	-0.9973 to 0.6322	No	ns	0.9987										B6:WT vs. B6:Rab4AQ72L-KO	-2.248	-3.892 to -0.6048	Yes	**	0.0021
B6:Rab4AQ72L vs. B6:Rab4AQ72L-KO	-0.09755	-0.7616 to 0.5665	No	ns	>0.9999										B6:Rab4AQ72L vs. B6:Rab4AQ72L-KO	-0.4964	-2.406 to 1.413	No	ns	0.996
B6:WT vs. B6.TC:WT	-0.8558	-1.644 to -0.06788	Yes	*	0.0251										B6:WT vs. B6.TC:WT	-3.652	-5.495 to -1.809	Yes	****	<0.0001
B6:Rab4AQ72L vs. B6.TC:Rab4AQ72L	-1.014	-1.485 to -0.5431	Yes	****	<0.0001										B6:Rab4AQ72L vs. B6.TC:Rab4AQ72L	-3.126	-4.910 to -1.342	Yes	****	<0.0001
B6:Rab4AQ72L-KO vs. B6.TC:Rab4AQ72L-KO	-0.2063	-0.8791 to 0.4665	No	ns	0.9869										B6:Rab4AQ72L-KO vs. B6.TC:Rab4AQ72L-KO	-1.694	-3.544 to 0.1556	No	ns	0.0938
B6.TC:WT vs. B6.TC:Rab4AQ72L	-0.2431	-0.8270 to 0.3408	No	ns	0.9122										B6.TC:WT vs. B6.TC:Rab4AQ72L	-1.226	-3.089 to 0.6379	No	ns	0.4474
B6.TC:WT vs. B6.TC:Rab4AQ72L-KO	0.4669	-0.1731 to 1.107	No	ns	0.311										B6.TC:WT vs. B6.TC:Rab4AQ72L-KO	-0.2906	-2.320 to 1.738	No	ns	>0.9999
B6.TC:Rab4AQ72L vs. B6.TC:Rab4AQ72L-KO	0.71	0.2271 to 1.193	Yes	***	0.0008										B6.TC:Rab4AQ72L vs. B6.TC:Rab4AQ72L-KO	0.9352	-0.7849 to 2.655	No	ns	0.6951

## Sheet: Figure 1B
Apo-H (female)																	Apo-H (male)
B6	B6/Rab4AQ72L	B6/Rab4AQ72L-KO	B6.TC	B6.TC/Rab4AQ72L	B6.TC/Rab4AQ72L-KO												B6	B6/Rab4AQ72L	B6/Rab4AQ72L-KO	B6.TC	B6.TC/Rab4AQ72L	B6.TC/Rab4AQ72L-KO
1.34225	0.705882	0.700535	1.92513	2.49733	0.973262												1.39822	1.76918	1.78821	1.79772	3.32911	3.45276
0.657754	1.01069	1.47059	2.21925	2.80214	1.54546												0.922638	1.2936	1.81674	2.36842	3.83323	2.7584
1.02519	1.26203	0.657754	3.08373	2.25134	0.748663												1.60748	2.35891	2.04502	1.46481	2.55866	2.17819
0.983704	1.49733	1.19786	2.21956	0.636364	1.24064												1.28408	1.38871	2.78694	1.3792	2.86303	3.46227
1.05482	0.855615	0.673797	1.73744	1.82888	2.14973												1.1319	1.30311	0.751427	2.78694	2.88205	2.48256
	1.06952	0.903743	2.11949	2	1.87701												0.846544	1.65504	1.04629	2.87254	3.75713	2.14965
	1.24599		1.20074	1.39572	2.13369												0.237793	0.760938	2.026	3.31008	3.26252	3.28155
	0.631016			2.17112	0.663102												0.27584	0.913126	2.42549		3.12936	1.14141
	0.026738			1.87166	0.636364												0.485098		2.82498		4.08053	1.90235
	0.128342			0.919786	1.19251												1.41725		0.922638		3.93786
	0.122995			1.72192	1.16043												0.399493				3.68104
	0.572192			1.77005	0.582888												0.580216				3.65251
	1.01604			1.00535													0.475587				1.14141
				0.73262													1.91186				2.1116
				1.90374													2.026
				1.50802
				2.98396
				1.37968
				2.12834
				2.50267
				1.53476
				2.34759
Numbers of mice per group
5	13	6	7	22	12												15	8	10	7	14	9
Two-way ANOVA																	Two-way ANOVA
Source of Variation	% of total variation	P value															Source of Variation	% of total variation	P value
Interaction	4.95	0.0794															Interaction	3.89	0.0791
Column Factor	4.39	0.1046															Column Factor	7	0.0121
Row Factor	25.31	< 0.0001															Row Factor	32.58	< 0.0001
Tukey's multiple comparisons test	Predicted (LS) mean diff.	95.00% CI of diff.	Below threshold?	Summary	Adjusted P Value												Tukey's multiple comparisons test	Predicted (LS) mean diff.	95.00% CI of diff.	Below threshold?	Summary	Adjusted P Value
B6																	B6
WT vs. Rab4AQ72L	0.2324	-0.4582 to 0.9230	No	ns	0.6989												WT vs. Rab4AQ72L	-0.4303	-1.175 to 0.3140	No	ns	0.3522
WT vs. Rab4AQ72L-KO	0.07869	-0.7160 to 0.8734	No	ns	0.9693												WT vs. Rab4AQ72L-KO	-0.8434	-1.537 to -0.1493	Yes	*	0.0135
Rab4AQ72L vs. Rab4AQ72L-KO	-0.1537	-0.8014 to 0.4940	No	ns	0.8363												Rab4AQ72L vs. Rab4AQ72L-KO	-0.413	-1.220 to 0.3934	No	ns	0.4392
B6.TC																	B6.TC
WT vs. Rab4AQ72L	0.2589	-0.3106 to 0.8284	No	ns	0.5222												WT vs. Rab4AQ72L	-0.8758	-1.663 to -0.08870	Yes	*	0.0258
WT vs. Rab4AQ72L-KO	0.8302	0.2061 to 1.454	Yes	**	0.0062												WT vs. Rab4AQ72L-KO	-0.2515	-1.108 to 0.6053	No	ns	0.7607
Rab4AQ72L vs. Rab4AQ72L-KO	0.5713	0.1004 to 1.042	Yes	*	0.0136												Rab4AQ72L vs. Rab4AQ72L-KO	0.6242	-0.1022 to 1.351	No	ns	0.1057
Šídák's multiple comparisons test	Predicted (LS) mean diff.	95.00% CI of diff.	Below threshold?	Summary	Adjusted P Value												Šídák's multiple comparisons test	Predicted (LS) mean diff.	95.00% CI of diff.	Below threshold?	Summary	Adjusted P Value
B6:WT vs. B6:Rab4AQ72L	0.2324	-0.5921 to 1.057	No	ns	0.9928												B6:WT vs. B6:Rab4AQ72L	-0.4303	-1.319 to 0.4587	No	ns	0.8122
B6:WT vs. B6:Rab4AQ72L-KO	0.07869	-0.8701 to 1.027	No	ns	>0.9999												B6:WT vs. B6:Rab4AQ72L-KO	-0.8434	-1.672 to -0.01432	Yes	*	0.0437
B6:Rab4AQ72L vs. B6:Rab4AQ72L-KO	-0.1537	-0.9270 to 0.6196	No	ns	0.9995												B6:Rab4AQ72L vs. B6:Rab4AQ72L-KO	-0.413	-1.376 to 0.5502	No	ns	0.8966
B6:WT vs. B6.TC:WT	-1.059	-1.977 to -0.1420	Yes	*	0.0141												B6:WT vs. B6.TC:WT	-1.283	-2.212 to -0.3533	Yes	**	0.0019
B6:Rab4AQ72L vs. B6.TC:Rab4AQ72L	-1.033	-1.581 to -0.4849	Yes	****	<0.0001												B6:Rab4AQ72L vs. B6.TC:Rab4AQ72L	-1.728	-2.628 to -0.8282	Yes	****	<0.0001
B6:Rab4AQ72L-KO vs. B6.TC:Rab4AQ72L-KO	-0.3079	-1.091 to 0.4755	No	ns	0.9365												B6:Rab4AQ72L-KO vs. B6.TC:Rab4AQ72L-KO	-0.691	-1.624 to 0.2421	No	ns	0.2919
B6.TC:WT vs. B6.TC:Rab4AQ72L	0.2589	-0.4210 to 0.9388	No	ns	0.9473												B6.TC:WT vs. B6.TC:Rab4AQ72L	-0.8758	-1.816 to 0.06430	No	ns	0.0837
B6.TC:WT vs. B6.TC:Rab4AQ72L-KO	0.8302	0.08504 to 1.575	Yes	*	0.0199												B6.TC:WT vs. B6.TC:Rab4AQ72L-KO	-0.2515	-1.275 to 0.7719	No	ns	0.9974
B6.TC:Rab4AQ72L vs. B6.TC:Rab4AQ72L-KO	0.5713	0.009058 to 1.134	Yes	*	0.0441												B6.TC:Rab4AQ72L vs. B6.TC:Rab4AQ72L-KO	0.6242	-0.2434 to 1.492	No	ns	0.328

## Sheet: Figure 1C
Anti-cardiolipin (female)																		Anti-cardiolipin (male)
B6	B6/Rab4AQ72L	B6/Rab4AQ72L-KO	B6.TC	B6.TC/Rab4AQ72L	B6.TC/Rab4AQ72L-KO													B6	B6/Rab4AQ72L	B6/Rab4AQ72L-KO	B6.TC	B6.TC/Rab4AQ72L	B6.TC/Rab4AQ72L-KO
1.2219	0.783862	1.01441	1.96542	1.83862	1.45245													1.73913	3.02372	2.06522	2.25296	4.37747	3.68577
0.778098	1.21614	1.46398	2.16138	2.19597	1.51585													1.14624	1.8083	2.31225	2.74704	4.29842	2.58893
0.900662	1.38329	0.789625	2.74838	1.76369	1.50432													1.95652	2.53953	2.75692	1.92688	3.24111	2.89526
0.900662	1.33718	1.3487	2.2727	1.5562	1.36599													1.70949	1.70949	2.68775	1.84783	3.31028	3.25099
1.15497	1.12392	0.755043	1.81816	1.55043	1.89049													1.66008	1.69961	0.76087	2.54941	3.76482	2.91502
	1.06052	0.962536	2.23042	1.4755	1.56196													1.19565	1.48221	0.326087	2.79644	4.92095	2.57905
	1.19308		1.24734	1.41787	1.8098													0.543478	0.869565	2.52964	3.66601	3.42885	3.29051
	0.668588			2.22478	0.685879													0.494071	0.988142	2.87549		3.55731	1.20553
	0.495677			1.8732	0.720461													0.889328		2.74704		4.53557	2.52964
	0.893372			2.24207	1.2219													1.46245		1.14624		3.96245
	0.564841			1.83285	1.70029													0.434783				3.70553
	0.587896			1.46398	0.772334													0.592885				4.03162
	0.9683			1.60807														0.642293				1.32411
				1.40058														0.237154				2.03557
				1.87896														0.296443
				1.64841
				2.89337
				1.26801
				2.01729
				2.27089
				1.45245
				2.68588
Numbers of mice per group
5	13	6	7	22	12													15	8	10	7	14	9
Two-way ANOVA																		Two-way ANOVA
Source of Variation	% of total variation	P value																Source of Variation	% of total variation	P value
Interaction	6.47	0.0164																Interaction	3.46	0.0873
Column Factor	3.73	0.0871																Column Factor	9.6	0.0018
Row Factor	35.52	< 0.0001																Row Factor	31.04	< 0.0001
Tukey's multiple comparisons test	Predicted (LS) mean diff.	95.00% CI of diff.	Below threshold?	Summary	Adjusted P Value													Tukey's multiple comparisons test	Predicted (LS) mean diff.	95.00% CI of diff.	Below threshold?	Summary	Adjusted P Value
B6																		B6
WT vs. Rab4AQ72L	0.0469	-0.4401 to 0.5339	No	ns	0.9709													WT vs. Rab4AQ72L	-0.7651	-1.585 to 0.05502	No	ns	0.0723
WT vs. Rab4AQ72L-KO	-0.06446	-0.6249 to 0.4960	No	ns	0.9588													WT vs. Rab4AQ72L-KO	-1.021	-1.785 to -0.2560	Yes	**	0.0061
Rab4AQ72L vs. Rab4AQ72L-KO	-0.1114	-0.5682 to 0.3454	No	ns	0.8281													Rab4AQ72L vs. Rab4AQ72L-KO	-0.2557	-1.144 to 0.6329	No	ns	0.7688
B6.TC																		B6.TC
WT vs. Rab4AQ72L	0.2198	-0.1818 to 0.6214	No	ns	0.3922													WT vs. Rab4AQ72L	-1.066	-1.933 to -0.1986	Yes	*	0.0123
WT vs. Rab4AQ72L-KO	0.7133	0.2731 to 1.153	Yes	***	0.0007													WT vs. Rab4AQ72L-KO	-0.2303	-1.174 to 0.7138	No	ns	0.8277
Rab4AQ72L vs. Rab4AQ72L-KO	0.4935	0.1613 to 0.8256	Yes	**	0.002													Rab4AQ72L vs. Rab4AQ72L-KO	0.8355	0.03520 to 1.636	Yes	*	0.0389
Šídák's multiple comparisons test	Predicted (LS) mean diff.	95.00% CI of diff.	Below threshold?	Summary	Adjusted P Value													Šídák's multiple comparisons test	Predicted (LS) mean diff.	95.00% CI of diff.	Below threshold?	Summary	Adjusted P Value
B6:WT vs. B6:Rab4AQ72L	0.0469	-0.5346 to 0.6284	No	ns	>0.9999													B6:WT vs. B6:Rab4AQ72L	-0.7651	-1.745 to 0.2145	No	ns	0.2303
B6:WT vs. B6:Rab4AQ72L-KO	-0.06446	-0.7336 to 0.6046	No	ns	>0.9999													B6:WT vs. B6:Rab4AQ72L-KO	-1.021	-1.934 to -0.1073	Yes	*	0.0193
B6:Rab4AQ72L vs. B6:Rab4AQ72L-KO	-0.1114	-0.6567 to 0.4340	No	ns	0.9994													B6:Rab4AQ72L vs. B6:Rab4AQ72L-KO	-0.2557	-1.317 to 0.8056	No	ns	0.9977
B6:WT vs. B6.TC:WT	-1.072	-1.719 to -0.4251	Yes	***	0.0001													B6:WT vs. B6.TC:WT	-1.541	-2.565 to -0.5168	Yes	***	0.0006
B6:Rab4AQ72L vs. B6.TC:Rab4AQ72L	-0.8992	-1.286 to -0.5127	Yes	****	<0.0001													B6:Rab4AQ72L vs. B6.TC:Rab4AQ72L	-1.842	-2.833 to -0.8500	Yes	****	<0.0001
B6:Rab4AQ72L-KO vs. B6.TC:Rab4AQ72L-KO	-0.2944	-0.8469 to 0.2581	No	ns	0.7187													B6:Rab4AQ72L-KO vs. B6.TC:Rab4AQ72L-KO	-0.7504	-1.778 to 0.2776	No	ns	0.3096
B6.TC:WT vs. B6.TC:Rab4AQ72L	0.2198	-0.2597 to 0.6993	No	ns	0.8554													B6.TC:WT vs. B6.TC:Rab4AQ72L	-1.066	-2.101 to -0.03008	Yes	*	0.0398
B6.TC:WT vs. B6.TC:Rab4AQ72L-KO	0.7133	0.1877 to 1.239	Yes	**	0.0023													B6.TC:WT vs. B6.TC:Rab4AQ72L-KO	-0.2303	-1.358 to 0.8973	No	ns	0.9994
B6.TC:Rab4AQ72L vs. B6.TC:Rab4AQ72L-KO	0.4935	0.09690 to 0.8900	Yes	**	0.0064													B6.TC:Rab4AQ72L vs. B6.TC:Rab4AQ72L-KO	0.8355	-0.1204 to 1.791	No	ns	0.126

## Sheet: Figure 1D
Proteinuria (female)														Proteinuria (male)
B6	B6/Rab4AQ72L	B6/Rab4AQ72L-KO	B6.TC	B6.TC/Rab4AQ72L	B6.TC/Rab4AQ72L-KO									B6	B6/Rab4AQ72L	B6/Rab4AQ72L-KO	B6.TC	B6.TC/Rab4AQ72L	B6.TC/Rab4AQ72L-KO
0.553	0.814	0.936	1.062	0.818	0.374									1.255	1.715	1.459	1.789	1.351	0.673
0.531	0.711	0.852	0.883	0.826	0.226									1.959	1.808	1.895	1.556	1.294	1.003
0.498	0.863		0.499	0.926	1.066									0.796	1.961	1.645	1.205	1.676	1.01
0.636	0.762		0.578	0.713	0.69									0.966	1.742	1.829	1.004	1.297	0.893
0.246	0.811		0.503	0.619	0.307									1.179	1.335	0.926	1.218	1.503	1.286
	0.966		0.497	0.689	0.728									0.616	1.368	1.473	1.011	0.956
	0.642		0.461	0.477	1.016									1.094	1.479		0.84	1.006
	0.463		0.578	0.622	0.489									1.358	1.415		0.969	1.151
			0.357	0.756	0.178									1.163	1.731		1.035	0.91
			0.239	1.088										0.36	1.481		1.23	1.326
				3.636										0.397	1.134			1.722
				0.71											0.822			1.163
				2.184														0.94
				1.742														1.018
				0.399														0.853
				0.42														0.995
				0.854														1.428
				2.326														1.144
				0.358														0.949
				0.376														1.332
				0.293														0.735
				2.955														0.879
				0.521
				4.088
				0.813
				0.561
				0.584
				0.756
Numbers of mice per group
5	8	2	10	28	9									11	12	6	10	22	5
Two-way ANOVA														Two-way ANOVA
Source of Variation	% of total variation	P value												Source of Variation	% of total variation	P value
Interaction	1.99	0.5331												Interaction	14.08	0.0049
Column Factor	4.33	0.2587												Column Factor	7.79	0.047
Row Factor	0.03	0.8939												Row Factor	8.8	0.0091
Tukey's multiple comparisons test	Predicted (LS) mean diff.	95.00% CI of diff.	Below threshold?	Summary	Adjusted P Value									Tukey's multiple comparisons test	Predicted (LS) mean diff.	95.00% CI of diff.	Below threshold?	Summary	Adjusted P Value
B6														B6
WT vs. Rab4AQ72L	-0.2612	-1.249 to 0.7263	No	ns	0.8005									WT vs. Rab4AQ72L	-0.4863	-0.8123 to -0.1602	Yes	**	0.0019
WT vs. Rab4AQ72L-KO	-0.4012	-1.850 to 1.048	No	ns	0.7838									WT vs. Rab4AQ72L-KO	-0.5248	-0.9213 to -0.1284	Yes	**	0.0065
Rab4AQ72L vs. Rab4AQ72L-KO	-0.14	-1.509 to 1.229	No	ns	0.9672									Rab4AQ72L vs. Rab4AQ72L-KO	-0.03858	-0.4292 to 0.3520	No	ns	0.9694
B6.TC														B6.TC
WT vs. Rab4AQ72L	-0.5454	-1.183 to 0.09274	No	ns	0.1081									WT vs. Rab4AQ72L	0.02079	-0.2771 to 0.3187	No	ns	0.9846
WT vs. Rab4AQ72L-KO	0.001922	-0.7939 to 0.7978	No	ns	>0.9999									WT vs. Rab4AQ72L-KO	0.2127	-0.2152 to 0.6406	No	ns	0.461
Rab4AQ72L vs. Rab4AQ72L-KO	0.5473	-0.1164 to 1.211	No	ns	0.1253									Rab4AQ72L vs. Rab4AQ72L-KO	0.1919	-0.1951 to 0.5789	No	ns	0.4627
Šídák's multiple comparisons test	Predicted (LS) mean diff.	95.00% CI of diff.	Below threshold?	Summary	Adjusted P Value									Šídák's multiple comparisons test	Predicted (LS) mean diff.	95.00% CI of diff.	Below threshold?	Summary	Adjusted P Value
B6:WT vs. B6:Rab4AQ72L	-0.2612	-1.441 to 0.9185	No	ns	0.9988									B6:WT vs. B6:Rab4AQ72L	-0.4863	-0.8755 to -0.09701	Yes	**	0.0061
B6:WT vs. B6:Rab4AQ72L-KO	-0.4012	-2.133 to 1.330	No	ns	0.9983									B6:WT vs. B6:Rab4AQ72L-KO	-0.5248	-0.9981 to -0.05159	Yes	*	0.0207
B6:Rab4AQ72L vs. B6:Rab4AQ72L-KO	-0.14	-1.776 to 1.496	No	ns	>0.9999									B6:Rab4AQ72L vs. B6:Rab4AQ72L-KO	-0.03858	-0.5048 to 0.4277	No	ns	>0.9999
B6:WT vs. B6.TC:WT	-0.0729	-1.206 to 1.061	No	ns	>0.9999									B6:WT vs. B6.TC:WT	-0.1727	-0.5801 to 0.2347	No	ns	0.9035
B6:Rab4AQ72L vs. B6.TC:Rab4AQ72L	-0.3571	-1.187 to 0.4725	No	ns	0.8942									B6:Rab4AQ72L vs. B6.TC:Rab4AQ72L	0.3343	-0.0002959 to 0.6690	No	ns	0.0503
B6:Rab4AQ72L-KO vs. B6.TC:Rab4AQ72L-KO	0.3302	-1.287 to 1.948	No	ns	0.9994									B6:Rab4AQ72L-KO vs. B6.TC:Rab4AQ72L-KO	0.5648	0.0001929 to 1.129	Yes	*	0.0499
B6.TC:WT vs. B6.TC:Rab4AQ72L	-0.5454	-1.308 to 0.2170	No	ns	0.3348									B6.TC:WT vs. B6.TC:Rab4AQ72L	0.02079	-0.3348 to 0.3764	No	ns	>0.9999
B6.TC:WT vs. B6.TC:Rab4AQ72L-KO	0.001922	-0.9489 to 0.9527	No	ns	>0.9999									B6.TC:WT vs. B6.TC:Rab4AQ72L-KO	0.2127	-0.2980 to 0.7234	No	ns	0.9123
B6.TC:Rab4AQ72L vs. B6.TC:Rab4AQ72L-KO	0.5473	-0.2456 to 1.340	No	ns	0.3817									B6.TC:Rab4AQ72L vs. B6.TC:Rab4AQ72L-KO	0.1919	-0.2701 to 0.6539	No	ns	0.9135

## Sheet: Figure 1E
GN (female)									Sclerosis/hyalinosis (female)								Glomerulosclerosis (female)
B6	B6/Rab4AQ72L	B6/Rab4AQ72L-KO	B6.TC	B6.TC/Rab4AQ72L	B6.TC/Rab4AQ72L-KO				B6	B6/Rab4AQ72L	B6/Rab4AQ72L-KO	B6.TC	B6.TC/Rab4AQ72L	B6.TC/Rab4AQ72L-KO			B6	B6/Rab4AQ72L	B6/Rab4AQ72L-KO	B6.TC	B6.TC/Rab4AQ72L	B6.TC/Rab4AQ72L-KO
0	0	0	1	1.5	0				0	0	0	63	1	10.2			0	0	0	4	1	2
	0	0	2	2	0				0	0		0	94	94.6			0	0		0	4	4
0	0	0	1.5	2.5	0.5				0	0		0	0	0.8			0	0		0	0	1
0	0	0	1	2	0				0	0		0	1.8	2.7			0	0		0	1	2
			0.5	3	0.5					0		1.4	0	0				0		1	0	0
			1.5	1	0					0		17.4	0	0				0		2	0	0
			1	2	0							26.6	1.7	0						2	1	0
			3	2								0	77	0						0	4	0
			0										5.6	0							2	0
			0.5										1.3								1
			1										81.2								4
													4.4								2
													0								0
Numbers of mice per group
3	4	4	11	8	7				4	6	1	8	13	9			4	6	1	8	13	9
Two-way ANOVA									Two-way ANOVA								Two-way ANOVA
Source of Variation	% of total variation	P value							Source of Variation	% of total variation	P value						Source of Variation	% of total variation	P value
Interaction	13.79	0.0024							Interaction	0.68	0.8688						Interaction	0.95	0.798
Column Factor	13.79	0.0024							Column Factor	0.68	0.8688						Column Factor	0.95	0.798
Row Factor	28.38	< 0.0001							Row Factor	3.92	0.2111						Row Factor	10.19	0.0336
Tukey's multiple comparisons test	Predicted (LS) mean diff.	95.00% CI of diff.	Below threshold?	Summary	Adjusted P Value				Tukey's multiple comparisons test	Predicted (LS) mean diff.	95.00% CI of diff.	Below threshold?	Summary	Adjusted P Value			Tukey's multiple comparisons test	Predicted (LS) mean diff.	95.00% CI of diff.	Below threshold?	Summary	Adjusted P Value
B6									B6								B6
WT vs. Rab4AQ72L	4.441e-16	-1.040 to 1.040	No	ns	>0.9999				WT vs. Rab4AQ72L	7.105e-15	-47.37 to 47.37	No	ns	>0.9999			WT vs. Rab4AQ72L	3.331e-16	-2.102 to 2.102	No	ns	>0.9999
WT vs. Rab4AQ72L-KO	8.882e-16	-1.040 to 1.040	No	ns	>0.9999				WT vs. Rab4AQ72L-KO	-7.105e-15	-82.05 to 82.05	No	ns	>0.9999			WT vs. Rab4AQ72L-KO	3.331e-16	-3.640 to 3.640	No	ns	>0.9999
Rab4AQ72L vs. Rab4AQ72L-KO	4.441e-16	-0.9631 to 0.9631	No	ns	>0.9999				Rab4AQ72L vs. Rab4AQ72L-KO	-1.421e-14	-79.27 to 79.27	No	ns	>0.9999			Rab4AQ72L vs. Rab4AQ72L-KO	0	-3.517 to 3.517	No	ns	>0.9999
B6.TC									B6.TC								B6.TC
WT vs. Rab4AQ72L	-0.8182	-1.451 to -0.1853	Yes	**	0.009				WT vs. Rab4AQ72L	-11.03	-43.16 to 21.10	No	ns	0.682			WT vs. Rab4AQ72L	-0.6083	-2.034 to 0.8172	No	ns	0.5556
WT vs. Rab4AQ72L-KO	1.039	0.3804 to 1.697	Yes	**	0.0014				WT vs. Rab4AQ72L-KO	1.517	-34.14 to 37.18	No	ns	0.9941			WT vs. Rab4AQ72L-KO	0.125	-1.457 to 1.707	No	ns	0.9797
Rab4AQ72L vs. Rab4AQ72L-KO	1.857	1.152 to 2.562	Yes	****	<0.0001				Rab4AQ72L vs. Rab4AQ72L-KO	12.55	-18.40 to 43.49	No	ns	0.5877			Rab4AQ72L vs. Rab4AQ72L-KO	0.7333	-0.6395 to 2.106	No	ns	0.4019
Šídák's multiple comparisons test	Predicted (LS) mean diff.	95.00% CI of diff.	Below threshold?	Summary	Adjusted P Value
B6:WT vs. B6:Rab4AQ72L	4.441e-16	-1.256 to 1.256	No	ns	>0.9999
B6:WT vs. B6:Rab4AQ72L-KO	8.882e-16	-1.256 to 1.256	No	ns	>0.9999
B6:Rab4AQ72L vs. B6:Rab4AQ72L-KO	4.441e-16	-1.163 to 1.163	No	ns	>0.9999
B6.TC:WT vs. B6.TC:Rab4AQ72L	-0.8182	-1.582 to -0.05407	Yes	*	0.0295
B6.TC:WT vs. B6.TC:Rab4AQ72L-KO	1.039	0.2439 to 1.834	Yes	**	0.0045
B6.TC:Rab4AQ72L vs. B6.TC:Rab4AQ72L-KO	1.857	1.006 to 2.708	Yes	****	<0.0001
B6:WT vs. B6.TC:WT	-1.182	-2.253 to -0.1107	Yes	*	0.023
B6:Rab4AQ72L vs. B6.TC:Rab4AQ72L	-2	-3.007 to -0.9930	Yes	****	<0.0001
B6:Rab4AQ72L-KO vs. B6.TC:Rab4AQ72L-KO	-0.1429	-1.174 to 0.8879	No	ns	>0.9999

## Sheet: Figure 1F
GN (male)									Sclerosis/hyalinosis (male)								Glomerulosclerosis (male)
B6	B6/Rab4AQ72L	B6/Rab4AQ72L-KO	B6.TC	B6.TC/Rab4AQ72L	B6.TC/Rab4AQ72L-KO				B6	B6/Rab4AQ72L	B6/Rab4AQ72L-KO	B6.TC	B6.TC/Rab4AQ72L	B6.TC/Rab4AQ72L-KO			B6	B6/Rab4AQ72L	B6/Rab4AQ72L-KO	B6.TC	B6.TC/Rab4AQ72L	B6.TC/Rab4AQ72L-KO
0	0	0	0	1	1				0	0	0	0	8.1	73.1			0	0	0	0	2	3.5
0	0	0	0	2	1				0	0	0	0	0.9	42.9			0	0	0	0	1	2
0	0		0.5	2	0				0	0		0	1.4	0			0	0		0	1	0
0	0		1	0	1				0	0		1.5	2.4	7.3			0	0		1	1	2
0	0		0.5	0	1				0	0		6.3	0	0.8			0	0		2	0	1
0	0		0.5	1	0				0	0		0	9.3	0.8			0	0		0	2	1
0			1	2	1				0			0	2.8	50			0			0	2	3.5
0			1	0	0.5				0			0	0	0			0			0	0	0
0			0	1	0				0			0	0	0			0			0	0	0
0			0.5	1	1				0			26.1	4.9	51			0			2	1	4
0			2.5	0.5	1				2.7			83.3	16.6	2.1			1			4	2	2
			1	0	1.5							0	8.4	77.9						0	2	4
			0	0	1.5							0.9	0	1.7						1	0	1
			0	0								0	4.6							0	2
				0									0								0
				0.5									1								1
				1									0								0
				0.5									0.9								1
				0									0								0
				0									1.2								1
				0									1.6								1
Numbers of mice per group
11	6	2	14	21	13				11	6	2	14	21	13			11	6	2	14	21	13
Two-way ANOVA									Two-way ANOVA								Two-way ANOVA
Source of Variation	% of total variation	P value
Interaction	0.1131	0.9572							Source of Variation	% of total variation	P value						Source of Variation	% of total variation	P value
Row Factor	16.56	0.0007							Interaction	2.33	0.4112						Interaction	2.38	0.3613
Column Factor	0.1131	0.9572							Column Factor	2.33	0.4117						Column Factor	1.74	0.4738
									Row Factor	5.55	0.0426						Row Factor	14.39	0.0008
Tukey's multiple comparisons test	Predicted (LS) mean diff.	95.00% CI of diff.	Below threshold?	Summary	Adjusted P Value				Tukey's multiple comparisons test	Predicted (LS) mean diff.	95.00% CI of diff.	Below threshold?	Summary	Adjusted P Value			Tukey's multiple comparisons test	Predicted (LS) mean diff.	95.00% CI of diff.	Below threshold?	Summary	Adjusted P Value
B6									B6								B6
WT vs. Rab4AQ72L	0	-0.6884 to 0.6884	No	ns	>0.9999				WT vs. Rab4AQ72L	0.2455	-20.80 to 21.29	No	ns	0.9996			WT vs. Rab4AQ72L	0.09091	-1.117 to 1.299	No	ns	0.9822
WT vs. Rab4AQ72L-KO	3.331e-16	-1.043 to 1.043	No	ns	>0.9999				WT vs. Rab4AQ72L-KO	0.2455	-31.63 to 32.12	No	ns	0.9998			WT vs. Rab4AQ72L-KO	0.09091	-1.739 to 1.921	No	ns	0.9922
Rab4AQ72L vs. Rab4AQ72L-KO	3.331e-16	-1.107 to 1.107	No	ns	>0.9999				Rab4AQ72L vs. Rab4AQ72L-KO	-1.776e-15	-33.86 to 33.86	No	ns	>0.9999			Rab4AQ72L vs. Rab4AQ72L-KO	0	-1.944 to 1.944	No	ns	>0.9999
B6.TC									B6.TC								B6.TC
WT vs. Rab4AQ72L	-0.01786	-0.4905 to 0.4548	No	ns	0.9955				WT vs. Rab4AQ72L	5.383	-8.926 to 19.69	No	ns	0.64			WT vs. Rab4AQ72L	-0.2381	-1.060 to 0.5833	No	ns	0.7665
WT vs. Rab4AQ72L-KO	-0.1429	-0.6764 to 0.3907	No	ns	0.7966				WT vs. Rab4AQ72L-KO	-15.23	-31.20 to 0.7474	No	ns	0.0648			WT vs. Rab4AQ72L-KO	-1.132	-2.049 to -0.2149	Yes	*	0.0118
Rab4AQ72L vs. Rab4AQ72L-KO	-0.125	-0.6203 to 0.3703	No	ns	0.817				Rab4AQ72L vs. Rab4AQ72L-KO	-20.61	-35.24 to -5.974	Yes	**	0.0036			Rab4AQ72L vs. Rab4AQ72L-KO	-0.8938	-1.734 to -0.05362	Yes	*	0.0345
									Šídák's multiple comparisons test	Predicted (LS) mean diff.	95.00% CI of diff.	Below threshold?	Summary	Adjusted P Value			Šídák's multiple comparisons test	Predicted (LS) mean diff.	95.00% CI of diff.	Below threshold?	Summary	Adjusted P Value
									B6:WT vs. B6:Rab4AQ72L	0.2455	-24.87 to 25.36	No	ns	>0.9999			B6:WT vs. B6:Rab4AQ72L	0.09091	-1.351 to 1.533	No	ns	>0.9999
									B6:WT vs. B6:Rab4AQ72L-KO	0.2455	-37.80 to 38.29	No	ns	>0.9999			B6:WT vs. B6:Rab4AQ72L-KO	0.09091	-2.093 to 2.275	No	ns	>0.9999
									B6:Rab4AQ72L vs. B6:Rab4AQ72L-KO	-1.776e-15	-40.41 to 40.41	No	ns	>0.9999			B6:Rab4AQ72L vs. B6:Rab4AQ72L-KO	0	-2.320 to 2.320	No	ns	>0.9999
									B6.TC:WT vs. B6.TC:Rab4AQ72L	5.383	-11.69 to 22.46	No	ns	0.9843			B6.TC:WT vs. B6.TC:Rab4AQ72L	-0.2381	-1.218 to 0.7422	No	ns	0.9976
									B6.TC:WT vs. B6.TC:Rab4AQ72L-KO	-15.23	-34.29 to 3.837	No	ns	0.2075			B6.TC:WT vs. B6.TC:Rab4AQ72L-KO	-1.132	-2.226 to -0.03755	Yes	*	0.0381
									B6.TC:Rab4AQ72L vs. B6.TC:Rab4AQ72L-KO	-20.61	-38.08 to -3.143	Yes	*	0.0113			B6.TC:Rab4AQ72L vs. B6.TC:Rab4AQ72L-KO	-0.8938	-1.896 to 0.1089	No	ns	0.112
									B6:WT vs. B6.TC:WT	-8.19	-28.13 to 11.75	No	ns	0.9189			B6:WT vs. B6.TC:WT	-0.6234	-1.768 to 0.5214	No	ns	0.6952
									B6:Rab4AQ72L vs. B6.TC:Rab4AQ72L	-3.052	-25.96 to 19.86	No	ns	>0.9999			B6:Rab4AQ72L vs. B6.TC:Rab4AQ72L	-0.9524	-2.268 to 0.3628	No	ns	0.3211
									B6:Rab4AQ72L-KO vs. B6.TC:Rab4AQ72L-KO	-23.66	-61.25 to 13.93	No	ns	0.5095			B6:Rab4AQ72L-KO vs. B6.TC:Rab4AQ72L-KO	-1.846	-4.004 to 0.3119	No	ns	0.1435

## Sheet: Figure 2A
CD3+ T cells								CD19+ B cells
B6	B6/Rab4Q72L	B6/Rab4KO	B6.TC	B6.TC/Rab4Q72L	B6.TC/Rab4KO			B6	B6/Rab4AQ72L	B6/Rab4AQ72L-KO	B6.TC	B6.TC/Rab4AQ72L	B6.TC/Rab4AQ72L-KO
29.3	24.6	26.3	32.3	32.8	23.5			46.2	58.3	41.1	34.6	48.6	34.8
17.4	24.7	29.1	31.7	38.9	29.1			49.2	54.4	64	21.4	39.2	16.9
35.4	30.3	20.1	29.8	31.5	30.6			58.2	56.8	60	33.2	36.5	44.2
28	33.1	22.8	31.6	31.8	31.6			40.3	61.7	67.1	37.2	39.4	44
26	29.5	41.6	36.4	28.4	27.7			57.4	63.4	66.9	40.1	44.9	57.8
40.7	20.5		20	38.8	39.9			67.5	49.7		52.4	45.6	54.7
	18.6		42.1	34.8	33.6				62.2		51.8	54.8	53.9
	32.1		36.8	35.2	29.6				65.4		53.5	57.1	52.4
			34.6								49.8
Numbers of mice per group
6	8	5	9	8	8			6	8	5	9	8	8
Two-way ANOVA								Two-way ANOVA								Table Analyzed	Rab4AQ72L CD19+B vs CD3+T in B6 vs B6.TC
Source of Variation	% of total variation	P value						Source of Variation	% of total variation	P value						Two-way ANOVA
Interaction	2.83	0.5234						Interaction	0.32	0.9083
Column Factor	1.3	0.7406						Column Factor	4.01	0.3124						Source of Variation	% of total variation	P value
Row Factor	12.77	0.0196						Row Factor	31.05	0.0001						Interaction	14.93	< 0.0001
																Column Factor	68.42	< 0.0001
Tukey's multiple comparisons test	Predicted (LS) mean diff.	95.00% CI of diff.	Below threshold?	Summary	Adjusted P Value			Tukey's multiple comparisons test	Predicted (LS) mean diff.	95.00% CI of diff.	Below threshold?	Summary	Adjusted P Value			Row Factor	1.22	0.1485
B6								B6
WT vs. Rab4AQ72L	2.792	-5.056 to 10.64	No	ns	0.6637			WT vs. Rab4AQ72L	-5.854	-19.02 to 7.307	No	ns	0.5292
WT vs. Rab4AQ72L-KO	1.487	-7.312 to 10.29	No	ns	0.9109			WT vs. Rab4AQ72L-KO	-6.687	-21.44 to 8.070	No	ns	0.5169
Rab4AQ72L vs. Rab4AQ72L-KO	-1.305	-9.589 to 6.979	No	ns	0.922			Rab4AQ72L vs. Rab4AQ72L-KO	-0.8325	-14.73 to 13.06	No	ns	0.9883
B6.TC								B6.TC
WT vs. Rab4AQ72L	-1.214	-8.275 to 5.847	No	ns	0.9079			WT vs. Rab4AQ72L	-4.207	-16.05 to 7.635	No	ns	0.6645
WT vs. Rab4AQ72L-KO	2.111	-4.950 to 9.172	No	ns	0.7478			WT vs. Rab4AQ72L-KO	-3.282	-15.12 to 8.560	No	ns	0.7788
Rab4AQ72L vs. Rab4AQ72L-KO	3.325	-3.940 to 10.59	No	ns	0.5102			Rab4AQ72L vs. Rab4AQ72L-KO	0.925	-11.26 to 13.11	No	ns	0.9813
Šídák's multiple comparisons test	Predicted (LS) mean diff.	95.00% CI of diff.	Below threshold?	Summary	Adjusted P Value			Šídák's multiple comparisons test	Predicted (LS) mean diff.	95.00% CI of diff.	Below threshold?	Summary	Adjusted P Value
B6:WT vs. B6.TC:WT	-3.344	-11.19 to 4.499	No	ns	0.6475			B6:WT vs. B6.TC:WT	11.58	-1.576 to 24.73	No	ns	0.0988
B6:Rab4AQ72L vs. B6.TC:Rab4AQ72L	-7.35	-14.79 to 0.09051	No	ns	0.0537			B6:Rab4AQ72L vs. B6.TC:Rab4AQ72L	13.23	0.7462 to 25.70	Yes	*	0.0349
B6:Rab4AQ72L-KO vs. B6.TC:Rab4AQ72L-KO	-2.72	-11.20 to 5.763	No	ns	0.8131			B6:Rab4AQ72L-KO vs. B6.TC:Rab4AQ72L-KO	14.98	0.7545 to 29.21	Yes	*	0.0363

## Sheet: Figure 2B
CD4+ T cells													CD8+ T cells										DN T cells
B6	B6/Rab4Q72L	B6/Rab4KO	B6.TC	B6.TC/Rab4Q72L	B6.TC/Rab4KO								B6	B6/Rab4AQ72L	B6/Rab4AQ72L-KO	B6.TC	B6.TC/Rab4AQ72L	B6.TC/Rab4AQ72L-KO					B6	B6/Rab4AQ72L	B6/Rab4AQ72L-KO	B6.TC	B6.TC/Rab4AQ72L	B6.TC/Rab4AQ72L-KO
49.6	61.9	45.8	45.8	52.6	43.8								42.4	31.2	46.9	47.9	41.6	46.4					7.65	6.26	6.73	5.84	5.36	9.12
48.9	58.3	44.1	43.1	55	40.8								39	35.5	48.6	50.7	39.9	51.6					11.1	5.53	6.73	5.79	4.66	7.26
35.4	60.1	43.6	41.2	56.3	52.9								49	34.6	46	52.4	38.1	40.3					9.99	6.03	4.95	6.13	4.95	6.13
43.2	57.9	49.2	41.8	59.5	46.2								38.2	36.6	44	50.5	35.3	46.1					6.19	7.33	4.59	7.26	4.59	7.26
34.5	56.8	28.3	63.7	73.8	34.1								52.1	35.9	63.8	23.1	15.3	50.3					15	4.86	7.58	12.1	9.74	15
35.2	58.5		51.8	75.8	8.22								54.4	32		13	14.2	83.6					18.1	4.99		34.6	9.03	8.06
	57		51.5	62.4	41									32.7		38.4	27.4	50.5					12.6	6.52		9.48	9.34	7.96
	47.2		66.6	61.9	64.2									46.6		20.9	29.6	25.5					9.56	8.38		11.5	7.32	9.29
			74.9													16.1								9.47		7.99
																								5.49
Numbers of mice per group
6	8	5	9	8	8								6	8	5	9	8	8
Two-way ANOVA													Two-way ANOVA										Two-way ANOVA
Source of Variation	% of total variation	P value											Source of Variation	% of total variation	P value								Source of Variation	% of total variation	P value
Interaction	3.96	0.284											Interaction	2.3	0.5317								Interaction	1.32	0.709
Column Factor	33.61	0.0002											Column Factor	24.14	0.0031								Column Factor	18.14	0.0138
Row Factor	4.36	0.0987											Row Factor	4.29	0.1303								Row Factor	1.01	0.4722
Tukey's multiple comparisons test	Predicted (LS) mean diff.	95.00% CI of diff.	Below threshold?	Summary	Adjusted P Value								Tukey's multiple comparisons test	Predicted (LS) mean diff.	95.00% CI of diff.	Below threshold?	Summary	Adjusted P Value					Tukey's multiple comparisons test	Predicted (LS) mean diff.	95.00% CI of diff.	Below threshold?	Summary	Adjusted P Value
B6													B6										B6
WT vs. Rab4AQ72L	-16.08	-29.89 to -2.264	Yes	*	0.0194								WT vs. Rab4AQ72L	10.21	-5.568 to 25.99	No	ns	0.2672					WT vs. Rab4AQ72L	4.788	-0.4896 to 10.07	No	ns	0.0821
WT vs. Rab4AQ72L-KO	-1.067	-16.56 to 14.42	No	ns	0.9846								WT vs. Rab4AQ72L-KO	-4.01	-21.70 to 13.68	No	ns	0.8457					WT vs. Rab4AQ72L-KO	5.158	-1.185 to 11.50	No	ns	0.1308
Rab4AQ72L vs. Rab4AQ72L-KO	15.01	0.4295 to 29.60	Yes	*	0.0425								Rab4AQ72L vs. Rab4AQ72L-KO	-14.22	-30.88 to 2.435	No	ns	0.1071					Rab4AQ72L vs. Rab4AQ72L-KO	0.37	-5.724 to 6.464	No	ns	0.9881
B6.TC													B6.TC										B6.TC
WT vs. Rab4AQ72L	-8.785	-21.21 to 3.645	No	ns	0.2096								WT vs. Rab4AQ72L	4.603	-9.596 to 18.80	No	ns	0.711					WT vs. Rab4AQ72L	4.314	-1.092 to 9.720	No	ns	0.1405
WT vs. Rab4AQ72L-KO	11.98	-0.4545 to 24.41	No	ns	0.061								WT vs. Rab4AQ72L-KO	-14.51	-28.71 to -0.3114	Yes	*	0.0443					WT vs. Rab4AQ72L-KO	2.428	-2.978 to 7.834	No	ns	0.5248
Rab4AQ72L vs. Rab4AQ72L-KO	20.76	7.970 to 33.55	Yes	***	0.0009								Rab4AQ72L vs. Rab4AQ72L-KO	-19.11	-33.72 to -4.503	Yes	**	0.0078					Rab4AQ72L vs. Rab4AQ72L-KO	-1.886	-7.449 to 3.677	No	ns	0.6905
Šídák's multiple comparisons test	Predicted (LS) mean diff.	95.00% CI of diff.	Below threshold?	Summary	Adjusted P Value								Šídák's multiple comparisons test	Predicted (LS) mean diff.	95.00% CI of diff.	Below threshold?	Summary	Adjusted P Value					Šídák's multiple comparisons test	Predicted (LS) mean diff.	95.00% CI of diff.	Below threshold?	Summary	Adjusted P Value
B6:WT vs. B6.TC:WT	-12.24	-26.05 to 1.562	No	ns	0.0953								B6:WT vs. B6.TC:WT	11.07	-4.699 to 26.84	No	ns	0.2404					B6:WT vs. B6.TC:WT	0.08597	-5.447 to 5.619	No	ns	>0.9999
B6:Rab4AQ72L vs. B6.TC:Rab4AQ72L	-4.95	-18.05 to 8.148	No	ns	0.7269								B6:Rab4AQ72L vs. B6.TC:Rab4AQ72L	5.463	-9.499 to 20.42	No	ns	0.7471					B6:Rab4AQ72L vs. B6.TC:Rab4AQ72L	-0.3878	-5.789 to 5.014	No	ns	0.9972
B6:Rab4AQ72L-KO vs. B6.TC:Rab4AQ72L-KO	0.7975	-14.14 to 15.73	No	ns	0.9988								B6:Rab4AQ72L-KO vs. B6.TC:Rab4AQ72L-KO	0.5725	-16.49 to 17.63	No	ns	0.9997					B6:Rab4AQ72L-KO vs. B6.TC:Rab4AQ72L-KO	-2.644	-9.136 to 3.848	No	ns	0.6813

## Sheet: Figure 2C
%CD3+CD4+MTG+													%CD3+CD4+TMRM+												%CD4+MTG+TMRM+
B6	B6/Rab4Q72L	B6/Rab4KO	B6.TC	B6.TC/Rab4Q72L	B6.TC/Rab4KO								B6	B6/Rab4Q72L	B6/Rab4KO	B6.TC	B6.TC/Rab4Q72L	B6.TC/Rab4KO							B6	B6/Rab4Q72L	B6/Rab4KO	B6.TC	B6.TC/Rab4Q72L	B6.TC/Rab4KO
39.3	44.3	39.3	35.2	43.2	33								25.4	29.4	24.9	14.4	24.2	16							52.9	48.2	56.6	33.7	49	38.8
34.6	45	37.9	36.1	45.9	34.1								24	29.2	20.4	19.1	26.7	14.9							49.2	51.3	49.6	46.9	50.5	39.6
		35.5	33.6	50.9	43.6										18	16.4	36	21.3									44.8	42.7	66.5	43
		43.5	34	53.7	38.2										26.6	18.1	35.1	19.7									57.4	45.1	62.6	46.4
Numbers of mice per group													Numbers of mice per group
2	2	4	4	4	4								2	2	4	4	4	4							2	2	4	4	4	4
Two-way ANOVA													Two-way ANOVA												Two-way ANOVA
Source of Variation	% of total variation	P value											Source of Variation	% of total variation	P value										Source of Variation	% of total variation	P value
Interaction	4.68	0.3317											Interaction	7.28	0.1761										Interaction	23.45	0.042
Column Factor	51.36	0.0006											Column Factor	45.28	0.0008										Column Factor	14.04	0.127
Row Factor	0.01	0.9582											Row Factor	8.06	0.0553										Row Factor	5.76	0.1823
Tukey's multiple comparisons test	Predicted (LS) mean diff.	95.00% CI of diff.	Below threshold?	Summary	Adjusted P Value								Tukey's multiple comparisons test	Predicted (LS) mean diff.	95.00% CI of diff.	Below threshold?	Summary	Adjusted P Value							Tukey's multiple comparisons test	Predicted (LS) mean diff.	95.00% CI of diff.	Below threshold?	Summary	Adjusted P Value
B6													B6												B6
WT vs. Rab4AQ72L	-7.7	-17.24 to 1.835	No	ns	0.1229								WT vs. Rab4AQ72L	-4.6	-14.34 to 5.140	No	ns	0.4525							WT vs. Rab4AQ72L	1.3	-14.13 to 16.73	No	ns	0.9736
WT vs. Rab4AQ72L-KO	-2.1	-10.36 to 6.158	No	ns	0.7868								WT vs. Rab4AQ72L-KO	2.225	-6.210 to 10.66	No	ns	0.7728							WT vs. Rab4AQ72L-KO	-1.05	-14.41 to 12.31	No	ns	0.977
Rab4AQ72L vs. Rab4AQ72L-KO	5.6	-2.658 to 13.86	No	ns	0.2137								Rab4AQ72L vs. Rab4AQ72L-KO	6.825	-1.610 to 15.26	No	ns	0.122							Rab4AQ72L vs. Rab4AQ72L-KO	-2.35	-15.71 to 11.01	No	ns	0.8907
B6.TC													B6.TC												B6.TC
WT vs. Rab4AQ72L	-13.7	-20.44 to -6.958	Yes	***	0.0003								WT vs. Rab4AQ72L	-13.5	-20.39 to -6.613	Yes	***	0.0004							WT vs. Rab4AQ72L	-15.05	-25.96 to -4.139	Yes	**	0.0075
WT vs. Rab4AQ72L-KO	-2.5	-9.242 to 4.242	No	ns	0.6066								WT vs. Rab4AQ72L-KO	-0.975	-7.862 to 5.912	No	ns	0.9275							WT vs. Rab4AQ72L-KO	0.15	-10.76 to 11.06	No	ns	0.9993
Rab4AQ72L vs. Rab4AQ72L-KO	11.2	4.458 to 17.94	Yes	**	0.0018								Rab4AQ72L vs. Rab4AQ72L-KO	12.53	5.638 to 19.41	Yes	***	0.0008							Rab4AQ72L vs. Rab4AQ72L-KO	15.2	4.289 to 26.11	Yes	**	0.007

## Sheet: Figure 2D
%CD3+CD8+MTG+ T cells									%CD3+CD8+TMRM+ T cells							%CD8+MTG+TMRM+
B6	B6/Rab4Q72L	B6/Rab4KO	B6.TC	B6.TC/Rab4Q72L	B6.TC/Rab4KO				B6	B6/Rab4Q72L	B6/Rab4KO	B6.TC	B6.TC/Rab4Q72L	B6.TC/Rab4KO		B6	B6/Rab4Q72L	B6/Rab4KO	B6.TC	B6.TC/Rab4Q72L	B6.TC/Rab4KO
18.3	17.9	27	19.8	18.9	23.6				7.68	8.86	10.5	7.36	7.93	9.67		17	27	22.4	14.5	17.8	20
16.2	21.4	24.7	24.1	18.4	28.2				7.69	10	10.8	9.84	8	10.5		17.4	27.6	20.5	17.6	17.8	19.6
		20.1	24.5	27.9	25.4						7.38	9.33	13.4	11				15.6	17	35.7	27.2
		23.5	23.5	24.6	31.3						9.5	10.1	11.8	13.8				21.5	18.1	33.1	31
Two-way ANOVA									Two-way ANOVA							Two-way ANOVA
Source of Variation	% of total variation	P value							Source of Variation	% of total variation	P value					Source of Variation	% of total variation	P value
Interaction	2.22	0.7259							Interaction	0.9	0.9135					Interaction	4.4	0.5903
Column Factor	36.67	0.0181							Column Factor	19.47	0.1747					Column Factor	34.66	0.0347
Row Factor	22.93	0.0208							Row Factor	12.41	0.1343					Row Factor	0.56	0.7146
Tukey's multiple comparisons test	Predicted (LS) mean diff.	95.00% CI of diff.	Below threshold?	Summary	Adjusted P Value				Tukey's multiple comparisons test	Predicted (LS) mean diff.	95.00% CI of diff.	Below threshold?	Summary	Adjusted P Value		Tukey's multiple comparisons test	Predicted (LS) mean diff.	95.00% CI of diff.	Below threshold?	Summary	Adjusted P Value
B6									B6							B6
WT vs. Rab4AQ72L	-2.4	-10.81 to 6.006	No	ns	0.7402				WT vs. Rab4AQ72L	-1.745	-6.429 to 2.939	No	ns	0.6038		WT vs. Rab4AQ72L	-10.1	-24.23 to 4.034	No	ns	0.1838
WT vs. Rab4AQ72L-KO	-6.575	-13.86 to 0.7050	No	ns	0.0793				WT vs. Rab4AQ72L-KO	-1.86	-5.916 to 2.196	No	ns	0.4723		WT vs. Rab4AQ72L-KO	-2.8	-15.04 to 9.440	No	ns	0.8231
Rab4AQ72L vs. Rab4AQ72L-KO	-4.175	-11.46 to 3.105	No	ns	0.3202				Rab4AQ72L vs. Rab4AQ72L-KO	-0.115	-4.171 to 3.941	No	ns	0.997		Rab4AQ72L vs. Rab4AQ72L-KO	7.3	-4.940 to 19.54	No	ns	0.2942
B6.TC									B6.TC							B6.TC
WT vs. Rab4AQ72L	0.525	-5.419 to 6.469	No	ns	0.971				WT vs. Rab4AQ72L	-1.125	-4.437 to 2.187	No	ns	0.6557		WT vs. Rab4AQ72L	-9.3	-19.29 to 0.6941	No	ns	0.0697
WT vs. Rab4AQ72L-KO	-4.15	-10.09 to 1.794	No	ns	0.1968				WT vs. Rab4AQ72L-KO	-2.085	-5.397 to 1.227	No	ns	0.2592		WT vs. Rab4AQ72L-KO	-7.65	-17.64 to 2.344	No	ns	0.1479
Rab4AQ72L vs. Rab4AQ72L-KO	-4.675	-10.62 to 1.269	No	ns	0.1349				Rab4AQ72L vs. Rab4AQ72L-KO	-0.96	-4.272 to 2.352	No	ns	0.7335		Rab4AQ72L vs. Rab4AQ72L-KO	1.65	-8.344 to 11.64	No	ns	0.9029

[truncated: 78 more sheets: Figure 3A, Figure 3C, Figure 3D, Figure 3E, Figure 3F, Figure 3G, Figure 3H, Figure 4A, Figure 4B, Figure 4C, Figure 4D, Figure 4E, Figure 4G, Figure 5A, Figure 5B, Figure 5C, Figure 5D, Figure 6A, Figure 6B, Figure 6C …]
